# Supplementary material for: Characterization of Unidirectional Replication Forks in the Mouse Genome
Source: Int J Mol Sci. 2023 Jun 1;24(11):9611. doi: 10.3390/ijms24119611 (PMC10253849; doi:10.3390/ijms24119611)
Supplement: Supplementary file 1 [file ijms-24-09611-s001.zip]

Archive with 1 entries (1 files):
- ijms-2401437-supplementary.pdf
